# Supplementary material for: Positive Touch Deprivation during the COVID-19 Pandemic: Effects on Anxiety, Stress, and Depression among Italian General Population
Source: Brain Sci. 2023 Mar 24;13(4):540. doi: 10.3390/brainsci13040540 (PMC10136680; doi:10.3390/brainsci13040540)
Supplement: Supplementary file 1 [file brainsci-13-00540-s001.zip]

Archive with 1 entries (1 files):
- brainsci-2259559-supplementary.pdf
